# Supplementary material for: Purification, Identification, and In Silico Analysis of Anti-Obesity and Antidiabetic Peptides from the Red Seaweed Palmaria palmata
Source: Mar Drugs. 2025 Oct 3;23(10):392. doi: 10.3390/md23100392 (PMC12565504; doi:10.3390/md23100392)
Supplement: Supplementary file 1 [file marinedrugs-23-00392-s001.zip]

Archive with 1 entries (1 files):
- marinedrugs-3873003-supplementary.pdf
